# Supplementary material for: Serological Hendra Virus Diagnostics Using an Indirect ELISA-Based DIVA Approach with Recombinant Hendra G and N Proteins
Source: Microorganisms. 2022 May 25;10(6):1095. doi: 10.3390/microorganisms10061095 (PMC9230382; doi:10.3390/microorganisms10061095)
Supplement: Supplementary file 1 [file microorganisms-10-01095-s001.zip]

Archive with 1 entries (1 files):
- microorganisms-1711915-supplementary.pdf
